# Supplementary material for: Enrichment of Water Bodies with Phenolic Compounds Released from Betula and Pinus Pollen in Surface Water
Source: Plants (Basel). 2023 Dec 28;13(1):99. doi: 10.3390/plants13010099 (PMC10780553; doi:10.3390/plants13010099)
Supplement: Supplementary file 1 [file plants-13-00099-s001.zip]

Archive with 1 entries (1 files):
- plants-2740978-supplementary.pdf
